# Supplementary material for: GDF15 induces excessive activation of osteoclasts within the vertebral endplates leading to early endplate degeneration
Source: JCI Insight. 2025 Nov 11;11(1):e190598. doi: 10.1172/jci.insight.190598 (PMC12890488; doi:10.1172/jci.insight.190598)
Supplement: Supporting data values [file jciinsight-11-190598-s175.xlsx]

## Sheet: Fig 1C
Con	Mo I	Mo II	Mo III
0.93	1.42	4.47	1.34
1.13	2.54	3.89	0.97
1.05	2.37	5.12	1.43
1.28	4.56	4.33	0.79
0.89	3.25	5.02	1.76
0.74	4.47	6.52	1.65
0.76	2.25	4.15	1.07
1.32	4.14	3.89	2.11
1.05	3.39	5.56	1.47
0.85	3.89	5.43	1.52

## Sheet: Fig 1D
Con	Mo I	Mo II	Mo III
1.45	3.24	1.34	0.88
1.14	1.89	2.21	1.43
1	2.37	2.44	1.22
1.25	3.71	2.23	2.04
0.84	1.54	2.13	1.67
1.07	2.54	1.37	1.13
1.69	1.67	3.13	1.01
0.79	3.14	1.54	2.13
0.84	1.08	2.06	1.44
1.05	2.25	3.24	0.89

## Sheet: Fig 1E
Con	Mo I	Mo II	Mo III
1.04	3.72	1.57	1.05
2.04	3.14	3.72	1.86
2.14	2.74	1.42	2.52
0.77	2.82	3.54	1.65
0.82	1.13	3.44	1.47
0.97	3.89	1.78	1.24
0.76	1.94	3.37	2.15
1.33	4.89	2.65	1.13
1.96	1.08	3.32	0.97
1.06	3.78	2.03	1.76

## Sheet: Fig 1F
Con	Mo I	Mo II	Mo III
1.04	1.68	2.79	1.08
0.79	2.04	1.57	0.78
0.92	1.5	2.55	1.22
1.32	1.43	1.04	1.13
1.03	1.92	2.21	1.15
0.8	1.78	2.05	1.04
1.72	1.56	1.33	1.21
1	1.74	1.98	1.43
1.56	1.82	2.9	0.96
1.61	2.43	1.89	1.32

## Sheet: Fig 1G
Con	Mo I	Mo II	Mo III
1	1.43	0.97	1.04
0.94	1.94	1.95	2.15
1.72	0.89	2.32	1.15
1.02	1.9	1.53	1.06
1.23	2.06	2.53	1.31
0.94	2.13	1.86	0.94
0.89	1.78	2.25	0.98
1.01	1.92	2.53	1.64
1.67	2.24	1.46	1.21
0.85	1.05	2.14	1.13

## Sheet: Fig 1H
Con	Mo I	Mo II	Mo III
1	1.47	2.05	1.22
1.58	1.35	2.43	1.14
1.43	1.94	1.24	1.24
0.89	1.56	1.15	0.97
1.16	1.72	0.95	0.72
1.06	1.12	1.55	1.07
0.74	1.25	1.39	1.15
1.02	0.89	1.04	0.84
0.93	1.83	1.52	1.26
1.21	0.94	1.99	1.06

## Sheet: Fig 1I
Con	Mo I	Mo II	Mo III
1	0.89	1.54	1.03
1.26	1.72	1.72	1.24
0.84	1.45	1.79	0.89
1.06	1.67	2.05	0.74
1.51	1.12	2.12	1.22
0.87	1.18	1.24	2.15
0.78	1.74	1.03	1.37
1.45	1.67	1.57	1.03
1.47	1.55	1.89	0.97
0.89	1.05	1.31	1.85

## Sheet: Fig 1J
Con	Mo I	Mo II	Mo III
1.52	1.24	1.72	2.06
1.01	0.94	0.92	1.62
0.88	1.64	1.34	1.33
1.03	1.03	1.69	1.48
1.37	0.89	1.05	1.22
0.89	1.03	1.46	1.03
0.93	1.54	0.96	1.54
1.78	1.13	0.97	1.78
1.04	1.92	1.45	0.97
0.92	1.08	0.86	1.44

## Sheet: Fig 1K
Con	Mo I	Mo II	Mo III
0.89	0.78	1.05	1.47
1	1.13	1.13	1.32
0.92	1.25	0.92	1.04
1.31	0.89	0.89	1.54
1.12	1.23	1.22	1.39
0.89	1.46	1.35	0.97
0.94	0.94	1.05	1.68
1.05	1.25	1.11	1.58
1.44	1.04	1.36	0.89
0.87	1.11	0.89	1.84

## Sheet: Fig 1L
Con	Mo I	Mo II	Mo III
1.04	1.32	1.15	1.64
0.78	1.05	1.24	1.04
1	1.22	1.32	1.13
0.98	1.19	1.92	1.32
0.76	1.96	2.15	1.2
1.44	1.55	1.03	1.04
1.13	1.72	1.65	1.47
1.08	1.63	1.72	0.94
1.67	1.74	1.89	1.32
1.25	2.01	2.21	0.92

[truncated: 108 more sheets: Fig 2A, Fig 2B, Fig 2C, Fig 2D, Fig 2E, Fig 2F, Fig 2H, Fig 2J, Fig 2J , Fig 2M, Fig 2O, Fig 2Q, Fig 3B, Fig 3C, Fig 3D, Fig 3F, Fig 3H, Fig 3I, Fig 4E, Fig 4F …]
